# Supplementary material for: Acute and Delayed Effects of Stress Eliciting Post-Traumatic Stress-Like Disorder Differentially Alters Fecal Microbiota Composition in a Male Mouse Model
Source: Front Cell Infect Microbiol. 2022 Mar 1;12:810815. doi: 10.3389/fcimb.2022.810815 (PMC8921487; doi:10.3389/fcimb.2022.810815)
Supplement: Supplementary file 8 [file Table_1.xlsx]

## Sheet: Table S1
Supplementary Table S1. Primers used for the intestinal permeability qPCR and taxa validation qPCR.
Intestinal Permeability primers
Primer Name	Primer Sequence (5' to 3')
MMP9_F	CTGGAACTCACACGACATCTT
MMP9_R	TCCACCTTGTTCACCTCATTT
MUC2_F	GTGGTGATCGAGAGACCTTTAC
MUC2_R	ATGAGTCCCGTTGAGACATTAC
MUC3_F	GACTGAGGAGAAGCGTGTTTAG
MUC3_R	GCAGGGTCTATTTCCCAGTAAG
MUC5B_F	CAGTCATCCAGCACACCTATAC
MUC5B_R	AATGGGCTCTAGGAAGCAATC
NFKb_F	GGGATTTCGATTCCGCTATGT
NFKb_R	GACCTGTGGGTAGGATTTCTTG
TLR1_F	GCTGGTGTTAGGAGATGCTTAT
TLR1_R	GACGGACACATCCAGAAGAAA
TLR2_F	CACTATCCGGAGGTTGCATATC
TLR2_R	GGAAGACCTTGCTGTTCTCTAC
TLR4_F	AGTATCGAGAGGCTCAGGTATAG
TLR4_R	TACAGGATGCAGGACAAGTAATC
TNFa_F	CTACCTTGTTGCCTCCTCTTT
TNFa_R	GAGCAGAGGTTCAGTGATGTAG
Taxa qPCR primers
Primer Name	Primer Sequence (5' to 3')
Bpseudo_pseudo_F	CAGGCGTTCCTGTGGTTC
Bpseudo_pseudo_R	GCGATGATGGCGAATGAC
Bpseudo_glob_F	GCAAGTCTCCAATGTTGAGG
Bpseudo_glob_R	CTGTGCGGACGAGACGTAG

## Sheet: Table S2
Supplementary Table S2. The number of reads post-read joining and initial QC/ASVs per sample.
(ASVs: amplicon sequencing variants, Agg-E: aggressor-exposed, Ctrl: control).
	Baseline	Day 6	Day 10	Week 1	Week 4
Agg-E 1	60181/223	41773/184	89312/276	88367/244	33990/182
Agg-E 2	85424/268	24668/96	57629/230	69494/201	46620/207
Agg-E 3	55674/204	23729/118	55989/183	38003/170	26261/157
Agg-E 4	31279/153	18016/148	28410/151	37049/125	44888/166
Agg-E 5	21039/120	16603/61	59332/204	81008/247	37566/198
Ctrl 1	55537/240	27449/186	56218/239	64499/166	38625/181
Ctrl 2	122355/226	22695/157	86757/230	91656/224	41388/189
Ctrl 3	11431/92	12298/59	37159/77	57681/104	44186/122
Ctrl 4	44390/175	14331/97	23948/131	47350/138	15389/140
Ctrl 5	74924/212	19758/141	47202/185	33026/176	25666/188

## Sheet: Table S3
Supplementary Table S3. Signficant Taxa. Agg-E SS vs Control, significant taxa at time points normalized by Baseline (padj< 0.1).
Day 6 had no significant taxa. (Agg-E SS: aggressor-exposed social stress, light red: decreased abundance in Agg-E SS, light green: increased abundance in Agg-E SS).
								Decreased in Agg-E SS
								Increased in Agg-E SS
	Phylum	Class	Order	Family	Genus	baseMean	log2FoldChange	lfcSE	stat	pvalue	padj
Day10- Acute Stress	Actinobacteria					292.959	-4.22282	1.51241	-2.79212	0.00524	0.031418
		Actinobacteria				278.424	-3.95161	1.53719	-2.57067	0.01015	0.091352
			Bifidobacteriales			267.979	-4.40177	1.61737	-2.72156	0.006497	0.083179
				Bifidobacteriaceae	Bifidobacterium	447.092	-5.078	1.69467	-2.99646	0.002731	0.068284
	Firmicutes	Bacilli	Turicibacterales			228.688	6.48122	2.60355	2.48937	0.012797	0.083179
		Erysipelotrichi	Erysipelotrichales	Erysipelotrichaceae	Allobaculum	170.043	-6.98051	1.79562	-3.88752	0.000101	0.005064
Week1- Post-Stress	Actinobacteria					292.959	-4.96626	1.50447	-3.301	0.000963	0.00578
		Actinobacteria				278.424	-4.42496	1.52819	-2.89556	0.003785	0.027455
			Bifidobacteriales			267.979	-4.66457	1.6061	-2.90428	0.003681	0.023926
				Bifidobacteriaceae		323.492	-4.84097	1.62206	-2.98446	0.002841	0.041192
					Bifidobacterium	447.092	-5.08758	1.68082	-3.02685	0.002471	0.041186
	Firmicutes	Bacilli	Turicibacterales			228.688	8.61635	2.607	3.30508	0.000949	0.012343
				Turicibacteraceae		212.684	8.5692	2.57226	3.3314	0.000864	0.025059
					Turicibacter	194.019	8.30721	2.52256	3.29318	0.000991	0.024766
		Erysipelotrichi				143.216	-2.60222	0.948921	-2.74229	0.006101	0.027455
			Erysipelotrichales			139.899	-2.57435	0.958111	-2.6869	0.007212	0.031251
				Erysipelotrichales		150.919	-2.84767	1.01432	-2.80745	0.004993	0.04827
					Allobaculum	170.043	-6.58178	1.76804	-3.72264	0.000197	0.009858
Week4- Post-Stress	Bacteroidetes	Bacteroidia	Bacteroidales	Bacteroidaceae	Bacteroides	1006.92	-2.45416	0.646204	-3.79781	0.000146	0.003649
				S24-7	Undetermined	993.569	1.37173	0.423066	3.24235	0.001185	0.019758
	Firmicutes	Bacilli	Turicibacterales			228.688	9.53053	2.62734	3.62744	0.000286	0.003721
				Turicibacteraceae		212.684	9.61292	2.59959	3.69786	0.000217	0.006305
		Erysipelotrichi	Erysipelotrichales	Erysipelotrichaceae	Clostridium	4.48727	27.429	3.27276	8.381	5.25e-17	2.62e-15

## Sheet: Table S4
Supplementary Table S4. Significant Taxa by Time (not taking into account Stress), normalized by Baseline (padj < 0.1).
(Agg-E SS: aggressor-exposed social stress, light red: decreased abundance in Agg-E SS).
					Decreased in Agg-E SS
Taxa	baseMean	log2FoldChange	lfcSE	stat	pvalue	padj
k__Bacteria;p__Firmicutes	3327.11	-0.340223	0.359375	12.3008	0.0152491	0.0914949

## Sheet: Table S5
Supplementary Table S5. Rank abundance profiles for the top 20 genera. Values were obtained from all time points combined for Control and Agg-E SS.
(Agg-E SS: aggressor-exposed social stress).
	Control (Combined all time points)								Agg-E SS (Combined all time points)
Rank	Phylum	Class	Order	Family	Genus	Proportion		Rank	Phylum	Class	Order	Family	Genus	Proportion
1	Firmicutes	Bacilli	Lactobacillales	Lactobacillaceae	Lactobacillus	30.6		1	Verrucomicrobia	Verrucomicrobiae	Verrucomicrobiales	Verrucomicrobiaceae	Akkermansia	24.1
2	Bacteroidetes	Bacteroidia	Bacteroidales	Bacteroidaceae	Bacteroides	16.8		2	Firmicutes	Bacilli	Lactobacillales	Lactobacillaceae	Lactobacillus	23.2
3	Bacteroidetes	Bacteroidia	Bacteroidales	S24-7	Undetermined	13.6		3	Bacteroidetes	Bacteroidia	Bacteroidales	S24-7	Undetermined	17
4	Verrucomicrobia	Verrucomicrobiae	Verrucomicrobiales	Verrucomicrobiaceae	Akkermansia	12.6		4	Bacteroidetes	Bacteroidia	Bacteroidales	Bacteroidaceae	Bacteroides	12.7
5	Actinobacteria	Actinobacteria	Bifidobacteriales	Bifidobacteriaceae	Bifidobacteriom	6.8		5	Firmicutes	Bacilli	Lactobacillales	Streptococcaceae	Lactococcus	4.6
6	Firmicutes	Erysipelotrichi	Erysipelotrichales	Erysipelotrichaceae	Allobaculum	3.6		6	Firmicutes	Bacilli	Turicibacterales	Turicibacteraceae	Turicbacter	4.2
7	Firmicutes	Bacilli	Lactobacillales	Streptococcaceae	Lactococcus	2.9		7	Firmicutes	Clostridia	Clostridiales	Undetermined	Undetermined	3
8	Firmicutes	Clostridia	Clostridiales	Undetermined	Undetermined	2.9		8	Actinobacteria	Actinobacteria	Bifidobacteriales	Bifidobacteriaceae	Bifidobacterium	2.1
9	Firmicutes	Clostridia	Clostridiales	Ruminococcaceae	Oscillospira	1.8		9	Firmicutes	Clostridia	Clostridiales	Lachnospiraceae	Undetermined	1.6
10	Firmicutes	Clostridia	Clostridiales	Undetermined	Undetermined	1.6		10	Firmicutes	Clostridia	Clostridiales	Ruminococcaceae	Oscillospira	1.3
11	Firmicutes	Bacilli	Turicibacterales	Turicibacteraceae	Turicibacter	1.5		11	Firmicutes	Clostridia	Clostridiales	Undetermined	Undetermined	1
12	Proteobacteria	Betaproteobacteria	Burkholderiales	Alcaligenaceae	Sutterella	0.9		12	Firmicutes	Clostridia	Clostridiales	Ruminococcaceae	Undetermined	0.9
13	Firmicutes	Clostridia	Clostridiales	Lachnospiraceae	Undetermined	0.8		13	Firmicutes	Erysipelotrichi	Erysipelotrichales	Erysipelotrichaceae	Allobaculum	0.8
14	Firmicutes	Clostridia	Clostridiales	Ruminococcaceae	Undetermined	0.8		14	Proteobacteria	Betaproteobacteria	Burkholderiales	Alcaligenaceae	Sutterella	0.7
15	Firmicutes	Clostridia	Clostridiales	Ruminococcaceae	Undetermined	0.5		15	Firmicutes	Clostridia	Clostridiales	Ruminococcaceae	Ruminococcus	0.4
16	Firmicutes	Clostridia	Clostridiales	Ruminococcaceae	Ruminococcus	0.5		16	Bacteroidetes	Bacteroidia	Bacteroidales	Rikenellaceae	Undetermined	0.4
17	Firmicutes	Clostridia	Clostridiales	Lachnospiraceae	Ruminococcus	0.4		17	Firmicutes	Clostridia	Clostridiales	Lachnospiraceae	Ruminococcus	0.3
18	Firmicutes	Clostridia	Clostridiales	Clostridiaceae	Clostridium	0.3		18	Firmicutes	Clostridia	Clostridiales	Lachnospiraceae	Coprococcus	0.2
19	Firmicutes	Clostridia	Clostridiales	Peptostreptococcaceae	Undetermined	0.3		19	Firmicutes	Clostridia	Clostridiales	Peptococcaceae	rc4-4	0.2
20	Firmicutes	Clostridia	Clostridiales	Lachnospiraceae	Coprococcus	0.2		20	Firmicutes	Clostridia	Clostridiales	Ruminococcaceae	Undetermined	0.2

## Sheet: Table S6
Supplementary Table S6. Rank abundance profiles for the top 10 species. Values were obtained from all time points combined for all mice.
	Species- level taxa (Combined all time points and mice)
Rank	Phylum	Class	Order	Family	Genus	Species	Proportion
1	Firmicutes	Bacilli	Lactobacillales	Lactobacillaceae	Lactobacillus	Undetermined	30.0321
2	Verrucomicrobia	Verrucomicrobiae	Verrucomicrobiales	Verrucomicrobiaceae	Akkermansia	muciniphila	20.6836
3	Bacteroidetes	Bacteroidia	Bacteroidales	S24-7	Undetermined	Undetermined	17.3286
4	Actinobacteria	Actinobacteria	Bifidobacteriales	Bifidobacteriaceae	Bifidobacterium	pseudolongum	5.24216
5	Firmicutes	Bacilli	Lactobacillales	Lactobacillaceae	Streptococcaceae	Undetermined	4.26315
6	Firmicutes	Clostridia	Clostridiales	Undetermined	Undetermined	Undetermined	3.38584
7	Bacteroidetes	Bacteroidia	Bacteroidales	Bacteroidaceae	Bacteroides	Undetermined	3.34079
8	Firmicutes	Bacilli	Turicibacterales	Turicibacteraceae	Turicibacter	Undetermined	3.13943
9	Firmicutes	Erysipelotrichi	Erysipelotrichales	Erysipelotrichaceae	Allobaculum	Undetermined	2.48657
10	Firmicutes	Clostridia	Clostridiales	Ruminococcaceae	Oscillospira	Undetermined	1.69236

## Sheet: Table S7
Supplementary Table S7. Significant Pathways over time, not taking into account stress, normalized by baseline (padj < 0.1)
(Agg-E SS: aggressor-exposed social stress, light red: down-regulated in Agg-E SS, light green: up-regulated in Agg-E SS).
					Decreased in Agg-E SS
					Increased in Agg-E SS
Time point where Significant	Pathway	baseMean	Log2 Fold Change	lfcSE	stat	pvalue	padj
Day 6- During Stress	1,4-dihydroxy-6-naphthoate biosynthesis I	13.4596	18.0174	5.62508	3.20305	0.00136	0.090766
	1,4-dihydroxy-6-naphthoate biosynthesis II	13.4596	18.0174	5.62508	3.20305	0.00136	0.090766
	superpathway of glycerol degradation to 1,3-propanediol	28.9028	15.4771	2.85489	5.42125	5.92e-08	1.58e-05
	superpathway of menaquinol-8 biosynthesis II	37.5438	21.8675	6.35091	3.4432	0.000575	0.076745
Day10- Acute Stress	1,4-dihydroxy-6-naphthoate biosynthesis I	13.4596	21.6933	5.6073	3.86876	0.000109	0.009736
	1,4-dihydroxy-6-naphthoate biosynthesis II	13.4596	21.6933	5.6073	3.86876	0.000109	0.009736
	superpathway of menaquinol-8 biosynthesis II	37.5438	25.2592	6.34579	3.98046	6.88e-05	0.009736
Week1- Post-Stress	1,4-dihydroxy-6-naphthoate biosynthesis I	13.4596	23.034	5.60614	4.10872	3.98e-05	0.003541
	1,4-dihydroxy-6-naphthoate biosynthesis II	13.4596	23.034	5.60614	4.10872	3.98e-05	0.003541
	starch degradation V	4520.14	-0.440697	0.138174	-3.18944	0.001426	0.063435
	superpathway of menaquinol-8 biosynthesis II	37.5438	26.2659	6.34546	4.13932	3.48e-05	0.003541
	superpathway of thiamin diphosphate biosynthesis II	362.209	2.32383	0.719373	3.23035	0.001236	0.063435
	thiazole biosynthesis II (Bacillus)	89.0053	2.49417	0.779074	3.20146	0.001367	0.063435
Week4- Post-Stress	1,4-dihydroxy-6-naphthoate biosynthesis I	13.4596	23.9859	5.60568	4.27886	1.88e-05	0.002508
	1,4-dihydroxy-6-naphthoate biosynthesis II	13.4596	23.9859	5.60568	4.27886	1.88e-05	0.002508
	superpathway of menaquinol-8 biosynthesis II	37.5438	26.4757	6.34535	4.17246	3.01e-05	0.002682

## Sheet: Table S8
	Supplementary Table S8. Predicted metabolite networks between Agg-E SS and Control mice over the time course.
	(Agg-E SS: aggressor-exposed social stress, light red: down-regulated in Agg-E SS, light green: up-regulated in Agg-E SS).
											Decreased in Agg-E SS
											Increased in Agg-E SS
Inhibited in AggE-SS							Activated in AggE-SS
Pathway	baseMean	log2FoldChange	lfcSE	stat	pvalue	padj	Pathway	baseMean	log2FoldChange	lfcSE	stat	pvalue	padj
sucrose degradation III (sucrose invertase)	4494.59	-0.66145	0.24226	16.4579	0.002462	0.022935	preQ0 biosynthesis	1736.3	0.02158	0.143314	14.3298	0.006313	0.033714
peptidoglycan maturation (meso-diaminopimelate containing)	4325.48	-0.5914	0.245989	11.7393	0.019399	0.082213	phosphopantothenate biosynthesis I	2223.87	0.033477	0.092585	18.5611	0.000958	0.019683
polyisoprenoid biosynthesis (E. coli)	4039.47	-0.39645	0.180494	15.8735	0.003194	0.022935	flavin biosynthesis I (bacteria and plants)	2671.17	0.12928	0.086234	17.9644	0.001254	0.021772
superpathway of phospholipid biosynthesis I (bacteria)	5570.51	-0.34955	0.17914	16.3346	0.002602	0.022935	TCA cycle V (2-oxoglutarate:ferredoxin oxidoreductase)	3070.55	0.142543	0.100942	12.1853	0.016025	0.071313
superpathway of pyrimidine nucleobases salvage	6529.6	-0.33106	0.183562	15.5347	0.003711	0.025409	thiamin salvage II	2478.11	0.159424	0.104265	17.8764	0.001305	0.021772
coenzyme A biosynthesis I	4919.81	-0.33008	0.162378	12.8368	0.012101	0.058413	TCA cycle I (prokaryotic)	2902.36	0.192289	0.115335	11.8796	0.01827	0.078677
pyruvate fermentation to acetate and lactate II	6017	-0.32339	0.21284	13.7079	0.008288	0.043391	D-galacturonate degradation I	1713.66	0.219135	0.13582	11.5259	0.021248	0.08728
glycolysis III (from glucose)	5961.47	-0.30583	0.167966	13.1855	0.0104	0.051443	pyruvate fermentation to isobutanol (engineered)	4191.86	0.251809	0.073015	13.2066	0.010309	0.051443
phosphatidylglycerol biosynthesis I (plastidic)	5298.42	-0.30316	0.171906	15.2228	0.004261	0.027746	L-isoleucine biosynthesis IV	3358.47	0.258405	0.081605	28.8867	8.24e-06	0.0011
phosphatidylglycerol biosynthesis II (non-plastidic)	5298.42	-0.30316	0.171906	15.2228	0.004261	0.027746	superpathway of phylloquinol biosynthesis	1086.45	0.270844	0.276272	18.8183	0.000853	0.019502
CDP-diacylglycerol biosynthesis I	5446.23	-0.30126	0.170997	14.7809	0.005178	0.030028	superpathway of L-serine and glycine biosynthesis I	2911.51	0.285473	0.07681	17.6315	0.001456	0.022007
CDP-diacylglycerol biosynthesis II	5446.23	-0.30126	0.170997	14.7809	0.005178	0.030028	1,4-dihydroxy-2-naphthoate biosynthesis I	989.953	0.309496	0.286746	19.5269	0.000619	0.016529
acetylene degradation	4445.94	-0.28913	0.306166	15.0637	0.004571	0.028382	L-tryptophan biosynthesis	2640.6	0.320523	0.099455	35.7955	3.19e-07	8.51e-05
S-adenosyl-L-methionine cycle I	3848.45	-0.2866	0.262914	16.2676	0.00268	0.022935	fatty acid elongation -- saturated	3125.82	0.327444	0.128592	17.5903	0.001484	0.022007
guanosine ribonucleotides de novo biosynthesis	5696.34	-0.2833	0.178469	16.5526	0.002361	0.022935	superpathway of branched amino acid biosynthesis	3330.03	0.341643	0.077928	22.4399	0.000164	0.006885
UMP biosynthesis	5771.96	-0.279	0.161896	16.0264	0.002984	0.022935	L-ornithine biosynthesis	2485.02	0.344996	0.108541	23.5983	9.61e-05	0.006417
galactose degradation I (Leloir pathway)	5132.81	-0.26021	0.239598	14.5203	0.005807	0.031941	L-isoleucine biosynthesis I (from threonine)	3435.75	0.345078	0.077298	21.1775	0.000292	0.008663
adenosine ribonucleotides de novo biosynthesis	5792.9	-0.25691	0.160129	16.0121	0.003003	0.022935	L-valine biosynthesis	3435.75	0.345078	0.077298	21.1775	0.000292	0.008663
superpathway of L-aspartate and L-asparagine biosynthesis	4228.62	-0.25138	0.155186	12.8083	0.012251	0.058413	6-hydroxymethyl-dihydropterin diphosphate biosynthesis III (Chlamydia)	2147.58	0.351023	0.108546	18.7588	0.000876	0.019502
UDP-N-acetyl-D-glucosamine biosynthesis I	3736.45	-0.24821	0.26974	15.8244	0.003264	0.022935	L-isoleucine biosynthesis II	3719.16	0.352194	0.07865	22.2282	0.000181	0.006885
O-antigen building blocks biosynthesis (E. coli)	4263.96	-0.24643	0.226405	16.9446	0.001981	0.022935	L-isoleucine biosynthesis III	3238.41	0.35712	0.081616	22.873	0.000134	0.006885
peptidoglycan biosynthesis I (meso-diaminopimelate containing)	5063.04	-0.24013	0.175733	16.0057	0.003011	0.022935	6-hydroxymethyl-dihydropterin diphosphate biosynthesis I	2171.26	0.359611	0.105336	18.2476	0.001104	0.021053
peptidoglycan biosynthesis III (mycobacteria)	5016.91	-0.2355	0.178887	16.0766	0.002918	0.022935	superpathway of L-isoleucine biosynthesis I	3304.39	0.391615	0.075511	12.3972	0.01463	0.066206
UDP-N-acetylmuramoyl-pentapeptide biosynthesis I (meso-diaminopimelate containing)	5088.86	-0.23509	0.17871	15.968	0.003062	0.022935	L-histidine biosynthesis	2864.9	0.392956	0.091253	24.2516	7.11e-05	0.006329
L-1,2-propanediol degradation	105.799	-0.23428	0.583564	12.0836	0.01674	0.073272	superpathway of heme biosynthesis from uroporphyrinogen-III	7.78122	0.554744	1.51636	11.1477	0.024954	0.099443
superpathway of adenosine nucleotides de novo biosynthesis II	5546.14	-0.22013	0.161288	16.2759	0.00267	0.022935	superpathway of L-phenylalanine biosynthesis	707.684	0.574257	0.317145	12.6451	0.013147	0.060856
tRNA charging	4717.01	-0.21573	0.133093	14.4989	0.005862	0.031941	superpathway of L-tyrosine biosynthesis	704.891	0.575004	0.31643	12.6323	0.01322	0.060856
UDP-N-acetylmuramoyl-pentapeptide biosynthesis II (lysine-containing)	4840.18	-0.21371	0.177048	16.0486	0.002955	0.022935	L-arginine biosynthesis III (via N-acetyl-L-citrulline)	1962.99	0.584776	0.143419	14.734	0.005286	0.030028
superpathway of adenosine nucleotides de novo biosynthesis I	5660.94	-0.2121	0.160629	16.2965	0.002646	0.022935	NAD salvage pathway II	4.01492	1.01972	1.14724	15.9781	0.003049	0.022935
mixed acid fermentation	3615.88	-0.20953	0.193515	15.8757	0.003191	0.022935	myo-inositol degradation I	5.87188	1.50337	0.919947	17.0633	0.001879	0.022935
pentose phosphate pathway (non-oxidative branch)	5790.18	-0.19246	0.140481	14.9727	0.004758	0.028873	superpathway of (R,R)-butanediol biosynthesis	363.589	1.78275	0.570797	15.077	0.004544	0.028382
adenosine deoxyribonucleotides de novo biosynthesis II	5340.96	-0.16154	0.164034	16.1707	0.002798	0.022935
guanosine deoxyribonucleotides de novo biosynthesis II	5340.96	-0.16154	0.164034	16.1707	0.002798	0.022935
thiazole biosynthesis I (E. coli)	2458.1	-0.07304	0.125497	11.3994	0.022423	0.090713
superpathway of demethylmenaquinol-8 biosynthesis	1516.43	-0.0384	0.205489	13.3554	0.009664	0.04962
superpathway of thiamin diphosphate biosynthesis I	2309.8	-0.0059	0.131985	11.6796	0.0199	0.08302
